# Supplementary material for: Intramuscular Reactivity of the Modified Graphene Oxides and Their Bio-Reactivity in Aging Muscle
Source: J Funct Biomater. 2025 Mar 25;16(4):115. doi: 10.3390/jfb16040115 (PMC12027639; doi:10.3390/jfb16040115)
Supplement: Supplementary file 1 [file jfb-16-00115-s001.zip]

Archive with 1 entries (1 files):
- jfb-3451788-supplementary.pdf
